# Supplementary material for: Drinking and driving relapse: Data from BAC and MMPI-2
Source: PLoS One. 2019 Jan 2;14(1):e0209116. doi: 10.1371/journal.pone.0209116 (PMC6314619; doi:10.1371/journal.pone.0209116)
Supplement: S1 File — (XLS) [file pone.0209116.s001.xls]

## Sheet: Sheet1
USE ALL.
COMPUTE filter_$=(Genere = 1).
VARIABLE LABELS filter_$ 'Genere = 1 (FILTER)'.
VALUE LABELS filter_$ 0 'Not Selected' 1 'Selected'.
FORMATS filter_$ (f1.0).
FILTER BY filter_$.
EXECUTE.
FREQUENCIES VARIABLES=TASSO LieT Ft Kt Scala1Hs Scala2D Scala3Hy Scala4Pd Scala6Pa Scala7Pt Scala8Sc Scala9Ma Scala0Si ANXT FRST OBST DEPT HEAT BIZT ANGT CYNT ASPT TPAT LSET SODT FAMT WRKT MACRT OHT HOT RT DISCT AGGRT
/FORMAT=NOTABLE
/STATISTICS=SKEWNESS SESKEW KURTOSIS SEKURT
/HISTOGRAM NORMAL
/ORDER=ANALYSIS.
Frequenze
Nota
Output creato		09-NOV-2018 16:43:46
Commenti
Input	Dati	C:\Users\Customer\Desktop\DUI\DB PDG 2017 RECIDIVA SISTEMATO.sav
	Dataset attivo	Dataset1
	Filtro	Genere = 1 (FILTER)
	Peso	<nessuno>
	File di suddivisione	<nessuno>
	N di righe nel file di dati di lavoro	357
Gestione valori mancanti	Definizione di mancante	I valori mancanti definiti dall'utente vengono trattati come mancanti.
	Casi utilizzati	Le statistiche sono basate su tutti i casi con dati validi.
Sintassi		FREQUENCIES VARIABLES=TASSO LieT Ft Kt Scala1Hs Scala2D Scala3Hy Scala4Pd Scala6Pa Scala7Pt Scala8Sc Scala9Ma Scala0Si ANXT FRST OBST DEPT HEAT BIZT ANGT CYNT ASPT TPAT LSET SODT FAMT WRKT MACRT OHT HOT RT DISCT AGGRT /FORMAT=NOTABLE /STATISTICS=SKEWNESS SESKEW KURTOSIS SEKURT /HISTOGRAM NORMAL /ORDER=ANALYSIS.
Risorse	Tempo processore	00:00:04,41
	Tempo trascorso	00:00:04,36
Statistiche
		TASSO	LieT	Ft	Kt	Scala1Hs	Scala2D	Scala3Hy	Scala4Pd	Scala6Pa	Scala7Pt	Scala8Sc	Scala9Ma	Scala0Si	ANXT	FRST	OBST	DEPT	HEAT	BIZT	ANGT	CYNT	ASPT	TPAT	LSET	SODT	FAMT	WRKT	MACRT	OHT	HOT	RT	DISCT	AGGRT
N	Valido	357	357	357	357	357	357	357	357	357	357	357	357	357	357	357	357	357	357	357	357	357	357	357	357	357	357	357	357	357	357	357	357	357
	Mancante/i	0	0	0	0	0	0	0	0	0	0	0	0	0	0	0	0	0	0	0	0	0	0	0	0	0	0	0	0	0	0	0	0	0
Asimmetria		0.393298	0.362463	0.75524	-0.285836	2.04873	0.776416	0.364224	0.312131	0.229528	1.03605	0.831319	0.875273	0.529451	0.319011	0.608724	0.799175	1.81962	0.803781	0.436406	1.45793	0.977464	0.859013	0.726112	0.610355	0.713961	0.755072	0.870937	0.683968	-0.409652	0.459637	0.051936	0.717577	0.488927
Errore standard dell'asimmetria		0.1291	0.1291	0.1291	0.1291	0.1291	0.1291	0.1291	0.1291	0.1291	0.1291	0.1291	0.1291	0.1291	0.1291	0.1291	0.1291	0.1291	0.1291	0.1291	0.1291	0.1291	0.1291	0.1291	0.1291	0.1291	0.1291	0.1291	0.1291	0.1291	0.1291	0.1291	0.1291	0.1291
Curtosi		-0.696118	0.0482156	0.106255	-0.0250238	5.68411	1.58103	1.08189	-0.18905	-0.228102	1.17396	2.58057	0.593852	0.159652	0.413952	1.15162	0.879583	10.7109	0.746505	-0.602571	3.4318	0.796881	2.14213	0.700478	0.117167	2.21505	0.731825	1.7829	2.14452	0.0807866	-0.370093	-0.301385	0.179226	-0.287083
Errore standard della curtosi		0.257495	0.257495	0.257495	0.257495	0.257495	0.257495	0.257495	0.257495	0.257495	0.257495	0.257495	0.257495	0.257495	0.257495	0.257495	0.257495	0.257495	0.257495	0.257495	0.257495	0.257495	0.257495	0.257495	0.257495	0.257495	0.257495	0.257495	0.257495	0.257495	0.257495	0.257495	0.257495	0.257495
Istogramma
